# Supplementary material for: Secreted Factors and EV-miRNAs Orchestrate the Healing Capacity of Adipose Mesenchymal Stem Cells for the Treatment of Knee Osteoarthritis
Source: Int J Mol Sci. 2020 Feb 26;21(5):1582. doi: 10.3390/ijms21051582 (PMC7084308; doi:10.3390/ijms21051582)
Supplement: Supplementary file 1 [file ijms-21-01582-s001.zip]

Archive with 6 entries (6 files):
- Supplementary Table 4_IJMS.docx
- Supplementary Figure 1_ IJMS.pptx
- Supplementary Figure 2_ IJMS.pptx
- Supplementary Table 1_IJMS.docx
- Supplementary Table 2_IJMS.docx
- Supplementary Table 3_IJMS.docx
